# Supplementary material for: Automated evaluation systems to enhance exam quality and reduce test anxiety
Source: PeerJ Comput Sci. 2025 Feb 25;11:e2666. doi: 10.7717/peerj-cs.2666 (PMC11888855; doi:10.7717/peerj-cs.2666)
Supplement: Supplemental Information 2 [file peerj-cs-11-2666-s002.csv]

I_1_post	I_2_post	I_3_post	I_4_post	I_5_post	I_6_post	I_7_post	I_8_post	T_1_post	T_2_post	T_3_post	T_4_post	T_5_post	T_6_post	T_7_post	F_1_post	F_2_post	F_3_post	F_4_post
5	4	5	4	5	5	5	5	5	4	4	5	5	5	5	4	4	5	4
4	5	4	5	5	4	3	4	5	4	4	5	5	5	5	4	4	5	4
4	5	4	5	5	4	5	5	5	4	4	5	5	5	5	4	5	5	5
5	4	5	5	5	5	5	5	5	4	4	5	5	5	5	4	5	5	5
5	5	5	5	5	5	5	5	5	4	4	5	5	5	5	4	5	4	5
5	4	5	4	5	5	5	5	5	4	4	5	5	5	5	4	4	5	4
2	3	3	4	3	3	3	2	2	3	3	4	3	3	3	2	2	3	3
4	5	4	5	5	4	5	5	5	4	4	5	5	5	5	4	5	5	5
5	4	5	5	5	5	5	5	5	4	4	5	5	5	5	4	5	5	5
5	5	5	5	5	5	5	5	5	4	4	5	5	5	5	4	5	4	5
5	4	5	4	5	5	5	5	5	4	4	5	5	5	5	4	4	5	4
4	5	4	5	5	4	3	4	5	4	4	5	5	5	5	4	4	5	4
4	5	4	5	5	4	5	5	5	4	4	5	5	5	5	4	5	5	5
5	4	5	5	5	5	5	5	5	4	4	5	5	5	5	4	5	5	5
5	5	5	5	5	5	5	5	5	4	4	5	5	5	5	4	5	4	5
5	4	5	4	5	5	5	5	5	4	4	5	5	5	5	4	4	5	4
2	3	3	4	3	3	3	2	2	3	3	2	3	3	3	2	4	2	3
4	5	4	5	5	4	5	5	5	4	4	5	5	5	5	4	5	5	5
5	4	5	5	5	5	5	5	5	4	4	5	5	5	5	4	5	5	5
5	5	5	5	5	5	5	5	5	4	4	5	5	5	5	4	5	4	5
5	4	5	4	5	5	5	5	5	4	4	5	5	5	5	4	4	5	4
4	5	4	5	5	4	3	4	5	4	4	5	5	5	5	4	4	5	4
4	5	4	5	5	4	5	5	5	4	4	5	5	5	5	4	5	5	5
5	4	5	5	5	5	5	5	5	4	4	5	5	5	5	4	5	5	5
5	5	5	5	5	5	5	5	5	4	4	5	5	5	5	4	5	4	5
5	4	5	4	5	5	5	5	5	4	4	5	5	5	5	4	4	5	4
4	5	4	5	5	4	3	4	5	4	4	5	5	5	5	4	4	5	4
4	5	4	5	5	4	5	5	5	4	4	5	5	5	5	4	5	5	5
5	4	5	5	5	5	5	5	5	4	4	5	5	5	5	4	5	5	5
5	5	5	5	5	5	5	5	5	4	4	5	5	5	5	4	5	4	5
5	4	5	4	5	5	5	5	5	4	4	5	5	5	5	4	4	5	4
4	5	4	5	5	4	3	4	5	4	4	5	5	5	5	4	4	5	4
4	5	4	5	5	4	5	5	5	4	4	5	5	5	5	4	5	5	5
5	4	5	5	5	5	5	5	5	4	4	5	5	5	5	4	5	5	5
5	5	5	5	5	5	5	5	5	4	4	5	5	5	5	4	5	4	5
4	3	3	4	3	3	3	4	4	3	3	4	3	3	3	4	4	3	3
4	5	4	5	5	4	3	4	5	4	4	5	5	5	5	4	4	5	4
4	5	4	5	5	4	5	5	5	4	4	5	5	5	5	4	5	5	5
5	4	5	5	5	5	5	5	5	4	4	5	5	5	5	4	5	5	5
5	5	5	5	5	5	5	5	5	4	4	5	5	5	5	4	5	4	5
5	5	5	5	5	5	5	5	5	4	4	5	5	5	5	4	5	4	5
5	4	5	4	5	5	5	5	5	4	4	5	5	5	5	4	4	5	4
4	5	4	5	5	4	3	4	5	4	4	5	5	5	5	4	4	5	4
4	5	4	5	5	4	5	5	5	4	4	5	5	5	5	4	5	5	5
5	4	5	5	5	5	5	5	5	4	4	5	5	5	5	4	5	5	5
5	5	5	5	5	5	5	5	5	4	4	5	5	5	5	4	5	4	5
5	4	5	4	5	5	5	5	5	4	4	5	5	5	5	4	4	5	4
2	3	3	2	3	3	3	2	2	3	3	4	3	3	3	4	2	3	3
4	5	4	5	5	4	5	5	5	4	4	5	5	5	5	4	5	5	5
5	4	5	5	5	5	5	5	5	4	4	5	5	5	5	4	5	5	5
