# Supplementary material for: Automated evaluation systems to enhance exam quality and reduce test anxiety
Source: PeerJ Comput Sci. 2025 Feb 25;11:e2666. doi: 10.7717/peerj-cs.2666 (PMC11888855; doi:10.7717/peerj-cs.2666)
Supplement: Supplemental Information 7 [file peerj-cs-11-2666-s007.csv]

I_1_pre	I_2_pre	I_3_pre	I_4_pre	I_5_pre	I_6_pre	I_7_pre	I_8_pre	T_1_pre	T_2_pre	T_3_pre	T_4_pre	T_5_pre	T_6_pre	T_7_pre	F_1_pre	F_2_pre	F_3_pre	F_4_pre	I_1_post	I_2_post	I_3_post	I_4_post	I_5_post	I_6_post	I_7_post	I_8_post	T_1_post	T_2_post	T_3_post	T_4_post	T_5_post	T_6_post	T_7_post	F_1_post	F_2_post	F_3_post	F_4_post
5	3	5	3	4	3	3	4	2	2	2	5	2	2	5	5	4	5	4	5	4	5	4	5	5	5	5	5	4	4	5	5	5	5	4	4	5	4
3	3	3	3	3	3	3	4	2	2	2	5	2	2	5	5	4	5	4	4	5	4	5	5	4	3	4	5	4	4	5	5	5	5	4	4	5	4
3	3	3	5	4	3	3	4	2	2	2	5	2	2	5	5	5	5	5	4	5	4	5	5	4	5	5	5	4	4	5	5	5	5	4	5	5	5
5	3	5	5	4	5	3	4	2	2	2	5	2	2	5	5	5	5	5	5	4	5	5	5	5	5	5	5	4	4	5	5	5	5	4	5	5	5
5	5	5	5	4	5	2	4	2	2	2	5	2	2	5	5	5	4	5	5	5	5	5	5	5	5	5	5	4	4	5	5	5	5	4	5	4	5
5	3	5	3	4	5	3	4	2	2	2	5	2	2	5	5	4	5	4	5	4	5	4	5	5	5	5	5	4	4	5	5	5	5	4	4	5	4
5	3	3	3	3	3	3	2	2	3	3	4	3	3	3	2	2	3	3	2	3	3	4	3	3	3	2	2	3	3	4	3	3	3	2	2	3	3
3	5	3	5	4	3	3	4	2	2	2	5	2	2	5	5	5	5	5	4	5	4	5	5	4	5	5	5	4	4	5	5	5	5	4	5	5	5
5	3	5	5	4	5	3	4	1	2	2	5	2	2	5	5	5	5	5	5	4	5	5	5	5	5	5	5	4	4	5	5	5	5	4	5	5	5
5	5	5	5	4	5	3	4	2	2	2	5	2	2	5	5	5	4	5	5	5	5	5	5	5	5	5	5	4	4	5	5	5	5	4	5	4	5
5	3	5	3	4	5	3	4	2	2	2	5	2	2	5	5	4	5	4	5	4	5	4	5	5	5	5	5	4	4	5	5	5	5	4	4	5	4
3	5	3	5	4	3	3	4	2	2	2	5	2	2	5	5	4	5	4	4	5	4	5	5	4	3	4	5	4	4	5	5	5	5	4	4	5	4
3	5	3	5	4	3	3	4	2	1	2	5	2	2	5	5	5	5	5	4	5	4	5	5	4	5	5	5	4	4	5	5	5	5	4	5	5	5
5	3	5	5	4	5	3	4	2	2	2	5	2	2	5	5	5	5	5	5	4	5	5	5	5	5	5	5	4	4	5	5	5	5	4	5	5	5
5	5	5	5	4	5	3	4	2	2	2	5	2	2	5	5	5	4	5	5	5	5	5	5	5	5	5	5	4	4	5	5	5	5	4	5	4	5
5	3	5	3	4	5	2	4	2	2	2	5	2	2	5	5	4	5	4	5	4	5	4	5	5	5	5	5	4	4	5	5	5	5	4	4	5	4
5	3	3	3	3	3	3	2	2	3	3	2	3	3	3	2	4	2	3	2	3	3	4	3	3	3	2	2	3	3	2	3	3	3	2	4	2	3
3	5	3	5	4	3	3	4	2	2	2	5	2	2	5	5	5	5	5	4	5	4	5	5	4	5	5	5	4	4	5	5	5	5	4	5	5	5
5	3	5	5	4	5	3	4	2	2	2	5	2	2	5	5	5	5	5	5	4	5	5	5	5	5	5	5	4	4	5	5	5	5	4	5	5	5
5	5	5	5	4	5	3	4	1	2	2	5	2	2	5	5	5	4	5	5	5	5	5	5	5	5	5	5	4	4	5	5	5	5	4	5	4	5
5	3	5	3	4	5	3	4	2	2	2	5	2	2	5	5	4	5	4	5	4	5	4	5	5	5	5	5	4	4	5	5	5	5	4	4	5	4
3	5	3	5	4	3	3	4	2	2	2	5	2	2	5	5	4	5	4	4	5	4	5	5	4	3	4	5	4	4	5	5	5	5	4	4	5	4
3	5	3	5	4	3	3	4	2	2	2	5	2	2	5	5	5	5	5	4	5	4	5	5	4	5	5	5	4	4	5	5	5	5	4	5	5	5
5	3	5	5	4	5	3	4	2	2	2	5	2	2	5	5	5	5	5	5	4	5	5	5	5	5	5	5	4	4	5	5	5	5	4	5	5	5
5	5	5	5	4	5	3	4	2	2	2	5	2	2	5	5	5	4	5	5	5	5	5	5	5	5	5	5	4	4	5	5	5	5	4	5	4	5
5	3	5	3	4	5	3	4	2	2	2	5	2	2	5	5	4	5	4	5	4	5	4	5	5	5	5	5	4	4	5	5	5	5	4	4	5	4
3	5	3	5	4	3	3	4	3	2	2	5	2	2	5	5	4	5	4	4	5	4	5	5	4	3	4	5	4	4	5	5	5	5	4	4	5	4
3	5	3	5	4	3	3	4	2	2	2	5	2	2	5	5	5	5	5	4	5	4	5	5	4	5	5	5	4	4	5	5	5	5	4	5	5	5
5	3	5	5	4	5	3	4	2	2	2	5	2	2	5	5	5	5	5	5	4	5	5	5	5	5	5	5	4	4	5	5	5	5	4	5	5	5
5	5	5	5	4	5	3	4	2	2	2	5	2	2	5	5	5	4	5	5	5	5	5	5	5	5	5	5	4	4	5	5	5	5	4	5	4	5
5	3	5	3	4	5	3	4	2	2	2	5	2	2	5	5	4	5	4	5	4	5	4	5	5	5	5	5	4	4	5	5	5	5	4	4	5	4
3	5	3	5	4	3	3	4	2	2	2	5	2	2	5	5	4	5	4	4	5	4	5	5	4	3	4	5	4	4	5	5	5	5	4	4	5	4
3	5	3	5	4	3	3	4	2	2	2	5	2	2	5	5	5	5	5	4	5	4	5	5	4	5	5	5	4	4	5	5	5	5	4	5	5	5
5	3	5	5	4	5	3	4	2	2	2	5	2	2	5	5	5	5	5	5	4	5	5	5	5	5	5	5	4	4	5	5	5	5	4	5	5	5
5	5	5	5	4	5	4	4	2	2	2	5	2	2	5	5	5	4	5	5	5	5	5	5	5	5	5	5	4	4	5	5	5	5	4	5	4	5
3	3	3	3	3	3	3	4	3	3	3	4	3	3	3	5	4	3	3	4	3	3	4	3	3	3	4	4	3	3	4	3	3	3	4	4	3	3
3	5	3	5	4	3	3	4	2	2	2	5	2	2	5	5	4	5	4	4	5	4	5	5	4	3	4	5	4	4	5	5	5	5	4	4	5	4
3	5	3	5	4	3	3	4	2	2	2	5	2	2	5	5	5	5	5	4	5	4	5	5	4	5	5	5	4	4	5	5	5	5	4	5	5	5
5	3	5	5	4	5	3	4	2	2	2	5	2	2	5	5	5	5	5	5	4	5	5	5	5	5	5	5	4	4	5	5	5	5	4	5	5	5
5	5	5	5	4	5	3	4	2	2	2	5	2	2	5	5	5	4	5	5	5	5	5	5	5	5	5	5	4	4	5	5	5	5	4	5	4	5
5	5	5	5	4	5	3	4	2	2	2	5	2	2	5	5	5	4	5	5	5	5	5	5	5	5	5	5	4	4	5	5	5	5	4	5	4	5
5	3	5	3	4	5	3	4	2	2	2	5	2	2	5	5	4	5	4	5	4	5	4	5	5	5	5	5	4	4	5	5	5	5	4	4	5	4
3	5	3	5	4	3	3	4	2	2	2	5	2	2	5	5	4	5	4	4	5	4	5	5	4	3	4	5	4	4	5	5	5	5	4	4	5	4
3	5	3	5	4	3	3	4	2	2	2	5	2	2	5	5	5	5	5	4	5	4	5	5	4	5	5	5	4	4	5	5	5	5	4	5	5	5
5	3	5	5	4	5	3	4	2	2	2	5	2	2	5	5	5	5	5	5	4	5	5	5	5	5	5	5	4	4	5	5	5	5	4	5	5	5
5	5	5	5	4	5	4	4	2	2	2	5	2	2	5	5	5	4	5	5	5	5	5	5	5	5	5	5	4	4	5	5	5	5	4	5	4	5
5	3	5	3	4	5	3	4	2	2	2	5	2	2	5	5	4	5	4	5	4	5	4	5	5	5	5	5	4	4	5	5	5	5	4	4	5	4
5	3	3	2	3	3	3	2	2	3	3	4	3	3	3	5	2	3	3	2	3	3	2	3	3	3	2	2	3	3	4	3	3	3	4	2	3	3
3	5	3	5	4	3	3	4	2	2	2	5	2	2	5	5	5	5	5	4	5	4	5	5	4	5	5	5	4	4	5	5	5	5	4	5	5	5
5	3	5	5	4	5	3	4	2	2	2	5	2	2	5	5	5	5	5	5	4	5	5	5	5	5	5	5	4	4	5	5	5	5	4	5	5	5
